# Supplementary material for: Effects of Early Treatment with Lipid Core Nanoparticles-Associated Methotrexate on Cardiac Remodeling and Soleus Muscle Inflammasomes in Infarcted Rats
Source: Int J Mol Sci. 2026 May 6;27(9):4140. doi: 10.3390/ijms27094140 (PMC13164254; doi:10.3390/ijms27094140)
Supplement: Supplementary file 1 [file ijms-27-04140-s001.zip]

Archive with 1 entries (1 files):
- ijms-4229869-supplementary.pdf
